# Supplementary material for: Early‐Onset Movement Disorder Syndrome Caused by Biallelic Variants in PDE1B Encoding Phosphodiesterase 1B
Source: Mov Disord. 2025 Jun 10;40(9):1874–82. doi: 10.1002/mds.30249 (PMC12485581; doi:10.1002/mds.30249)
Supplement: Supplementary file 4 — Table S1. Detailed clinical findings of the patients with PDE1B biallelic variants. [file MDS-40-1874-s003.xlsx]

## Sheet: Sheet1
	Pedigree I		Pedigree II		Pedigree III	Pedigree IV	Pedigree V
Patient number	Patient 1	Patient 2	Patient 3	Patient 4	Patient 5	Patient 6	Patient 7
Homozygous/compound heterozygous variant	Compund heterozygote		Homozygote		Homozygote	Homozygote	Homozygote
Mutation type	Truncating + splicing		Splicing		Truncating	Deleterious frameshift (Indel)	Splicing
Mutation at the cDNA level (ENST00000243052.8., NM_000924.4)	c.256C>T, c.735+5G>A.		c.594+2T>G		c.133C>T	c.892delA	c.837-1G>C
Mutation at the protein level	p.Gln86*, p.Ile199_Val245del		p.Asn160_Lys198del		p.Gln45*	p.Ser298Alafs*6	N/A
Epidemiological data
Consanguinity	no		Yes (First cousins)		Yes	Yes (double first cousins)	Yes (First cousins)
Gender	M	M	F	M	F	F	F
Ethnic Group	N/A		South Asia		Egyptian	Bedouin	Arab (Saudi Arabia)
Present age	15 years		23 years	26 yeads	7y 3m	Died at age of 3.5 years	20y
Number of healthy siblings	0	0	0	0	no	3	5
Birth
Weeks of Gestation	40 weeks, 3 days	N/A	40 weeks	40 weeks	40w by CS	At term	At term
Birth weight	4.1kg	N/A	2.7 kg	3.1kg	3kg	AGA	N/A
Neonatal hypotonia	Yes	N/A	Yes	Yes. Headlag at 5-6 months	Yes	N/A	No
Close birth phenotype	N/A	N/A	Difficulties holding head up, developmental delay, hypotonia	Developmental delay	Hypotonia	N/A	No
Physical examination
Reflexes	N/A	N/A	Brisk reflexes in lower limbs with extensor plantars	Brisk reflexes in lower limbs with extensor plantars	Brisk lower limbs reflexes	Physical examination at 1.8 years (following a multi-systemic phenotype caused by hypoxic-ischemic encephalopathy): brisk reflexes in both upper and lower limbs	No
Babinski sign	N/A	N/A	extensor plantars	extensor plantars	positive	N/A	No
Tone	N/A	N/A	Some increased tone in upper and lower limbs.	Tone normal.	Hypotonia of lower limbs with hypertonia and dystonic movement of upper limbs	Physical examination at 1.8 years (following a multi-systemic phenotype caused by hypoxic-ischemic encephalopathy): Lying on her back, exhibited no voluntary movements. Hypertonia in both the upper and lower limbs.	No
Microcephali	N/A	N/A	No. OFC at 23 years 56cm (75th centile)	None. Head circumference 55cm at 26 years (9th centile)	No	N/A	No
Clinical findings
Hypotonia (age first noted)	N/A	N/A	soon after birth	soon after birth	2 months	N/A	No
Dystonia	N/A	N/A	Generalized dystonic movements	Dystonia present, intermittent dystonic movements of neck. Subtle anterocollis, intermittent subtle dystonic movements around mouth. Dystonic posturing of arms but no bradykinesia.	yes (first noted at 9 months). On the left side mainly the upper limb	At 1.9 years , hyperextension of runk while lying down. Asymmetric tonic neck reflex (ATNR) and leg scissors posture, and partially clenched palms.	Yes (at age of 3 years). Dystonia progressed to the point she needs assistance with feeding, dressing and bathing.
Initiating movements	N/A	N/A	Difficulties initiating movements	Yes, more significant than sibling, sluggish movements	Difficulties initiating movements	N/A	Yes; head turn and upper then lower limbs twisting with associated abnormal movements
Chorea / athetosis / jerky movements	N/A	N/A	Some elements of chorea	Some elements of chorea	Dystonia on the left side mainly the upper limb	N/A	No
Tremor	N/A	N/A	No	No	No	N/A	No
Muscles fatigue / Head drop	N/A	N/A	Head drop noticed. Intermittent head drop forward, possibly due to fatigue of neck muscles. There also may be some truncal fatigue when sitting for a prolonged period	Fatigue after 10-15 minutes. Intermittent head drop forward, possibly due to fatigue of neck muscles. There also may be some truncal fatigue when sitting for a prolonged period is an issue.	Neck drop	N/A
Facial weakness	N/A	N/A	Mild facial weakness	Yes. Mild facial weakness		N/A
Epilepsy	N/A	N/A	No	No	No	N/A
Ataxia / gait issues	Ataxia- balance is worsening, uses a walker at school but is able to ambulate at home by holding on to furniture/walls. When ill or tired, he will use his wheelchair when at school/otherwise out; his balance is worse when ill. Ambulates with toe-toe gait pattern and bit of steppage gait	N/A	Truncal ataxia. Balance issues. Can mobilize independently but frequent falls	Truncal ataxia. Balance issues. Frequent falls.	mild ataxia	N/A	Yes, gait issues noticed at the age of three
Intellectual disability	Moderate intellectual disability	N/A	Learning difficulties mild- moderate, mainstream school with 1:1 help, at college studying independent living.	Learning difficulties. Attended mainstream school with 1:1 support. Basic skills, can read a little. Needs support with all ADL.	At school average. IQ 90, studies at school, obeys all orders and responds well during examination.	N/A	Yes (noticed at the age of 3 years)
Speech	Speech delay	N/A	Speech delay, at current age uses single words to communicate needs. Dysarthria.	Speech delay. Dysarthria. Only a few words at this age.	Speech delay. Started at 20 months; now she can talk well but with few dysarthric letters.	N/A	Delayed speech. At the age of 3 she started taking. Dysarthria speech
Motor development	Motor development stages: 6m – not sitting, 8m – tripod sitting, 10m – not sitting on own, used commando crawl, 18m – walked with hand assist, 2y – walked unassisted, frequent falls. 4y – unable to balance on single leg bilaterally, has used AFOs and SMOs in the past	N/A	Walked at around 3 years of age. Significantly delayed motor development and balance issues	Walked at 3 years.	Walked at 3 years. She can walk but still with flexed neck to one side, the upper limbs have dystonic movement on walking more in the left side (not responding to levodopa), there is wide base unsteady gait.	Developmental delay: by the age of 7 months, she was unable to sit. At 1.5 years, she was able to roll over and stand with support	Walked at the ages of 1 year and 6 months, with frequent falls
Autism spectrum indication	N/A	N/A	No, Sociable	No	At the age of 5 years she was able to understand and communicate verbally	N/A	Poor performance in the school
Behavior abnormalities	N/A	N/A	No	No diagnosis, can be distant. Difficulties with concentration.	No	N/A	N/A
Myoclonus	N/A	N/A	No	No	No	N/A	No
Failure to thrive (FTT)	N/A	N/A	No	No	At last exam: Weight 17kg (-2.1SD), height 113cm (-1.4SD), HC: 51cm (-0.3SD)	yes.	No
Sleep disorder	N/A	N/A	No	Does not sleep well.	No	N/A	Yes (at age of 5 years)
Dysmorphism	Downslanting palpebral fissures	N/A	Petite features but not dysmorphic	No	Long face, high forehead, sparse thin eyebrows, depressed nasal bridge, wide-spaced eyes, prominent broad nose, long philtrum, thin upper lip, everted lower lip, large low set ears	N/A	No
Ocular features	N/A	N/A	Normal eye movements.	Normal eye movements. Short sighted	N/A	N/A	N/A
Skin lesions	Single café-au-lait macule on anterior trunk	N/A	No	No	No	N/A	No
Imaging findings / EMG / nerve conduction
Xray	Pelvic Xray normal	N/A	N/A	N/A	N/A	N/A	N/A
MRI	Normal	N/A	N/A	MRI and neck head aged 11 years : No abnormalities identified of the neck and upper arm muscles. No fatty infiltration. No increased signal seen on STIR images. Normal muscle bulk. Conclusion: Normal appearances of the muscles. Brain: The brain is normally formed with no evidence of congenital malformation nor neuronal migration disorder. Cranio-cervical relationships are normal with no evidence …	Thin corpus callosum, mild deep white matter signal at T2, and T-FLAIR around the occipital horn with more affection in the right side than left side.	N/A	Normal at the age of 17 years
CT	Normal (3 years 11 months)	N/A	N/A	No	Normal and no calcification	N/A	N/A
EMG	N/A	N/A	normal	normal	normal	N/A	N/A
Nerve conduction studies	N/A	N/A	normal	normal	normal	N/A	N/A
Other information
	Clinical information unavailable past age 4 years	N/A	Cranial nerve examination normal. No progressive syndrome, seems fairly stable.	Stable course, no loss of skills. Has recent diagnosis of Inflammatory Bowel Disease.	Infrequent drooling, no incoordination, could open the pen, and no intention tremors. Normal Abdominal sonar, EMG and NCV, ABR, Echocardiography, Metabolic workup, and karyotyping. Nonprogressive phenotype. No response to levodopa for the dystonic hand movement, but response to tonic and improvement in motor and cognitive functions. Normal CPK, Normal liver function tests.	Due to unrelated infectious and inflammatory diseases she had severe hypoxia with severe persistent secondary ischemic damage (evident by brain CT) which did not allow for determination of the natural course of her hereditary neurological disorder.	Short stature. S shaped scoliosis. No response Levodopa; current medication: Lamotrigine; Benzhexol; onabotulinumtoxinA; Trihexyphenidyl 2 milligrams twice a day and multivitamin supplements
