# Supplementary material for: Early‐Onset Movement Disorder Syndrome Caused by Biallelic Variants in PDE1B Encoding Phosphodiesterase 1B
Source: Mov Disord. 2025 Jun 10;40(9):1874–82. doi: 10.1002/mds.30249 (PMC12485581; doi:10.1002/mds.30249)
Supplement: Supplementary file 5 — Table S2. Analysis of the Genome Aggregation Database (GnomAD v4.1.0) revealed 44 potential loss‐of‐function (LOF) variants within PDE1B across over 750,000 individuals from various healthy populations. [file MDS-40-1874-s001.xlsx]

## Sheet: gnomAD_v4.1.0_ENSG00000123360_2
gnomAD ID	Chromosome	Position	rsIDs	Reference	Alternate	Source	Filters - exomes	Filters - genomes	Transcript	HGVS Consequence	Protein Consequence	Transcript Consequence	VEP Annotation	ClinVar Clinical Significance	ClinVar Variation ID	Flags	Allele Count	Allele Number	Allele Frequency	Homozygote Count	Hemizygote Count	Filters - joint	GroupMax FAF group	GroupMax FAF frequency	cadd	revel_max	spliceai_ds_max	pangolin_largest_ds	phylop	sift_max	polyphen_max	Allele Count African/African American	Allele Number African/African American	Homozygote Count African/African American	Hemizygote Count African/African American	Allele Count Admixed American	Allele Number Admixed American	Homozygote Count Admixed American	Hemizygote Count Admixed American	Allele Count Ashkenazi Jewish	Allele Number Ashkenazi Jewish	Homozygote Count Ashkenazi Jewish	Hemizygote Count Ashkenazi Jewish	Allele Count East Asian	Allele Number East Asian	Homozygote Count East Asian	Hemizygote Count East Asian	Allele Count European (Finnish)	Allele Number European (Finnish)
12-54549876-G-T	12	54549876	rs774670099	G	T	gnomAD Exomes,gnomAD Genomes	PASS	PASS	ENST00000243052.8	p.Glu2Ter	p.Glu2Ter	c.4G>T	stop_gained				4	1613116	2.47967e-06	0	0	PASS	nfe	6.800000000000001e-7	42		0.16	0.06	8.5			1	74906	0	0	0	59962	0	0	0	29586	0	0	0	44888	0	0	0	64030
12-54549882-TC-T	12	54549882		TC	T	gnomAD Exomes	PASS	NA	ENST00000243052.8	p.Arg6AlafsTer18	p.Arg6AlafsTer18	c.16del	frameshift_variant				2	1612876	1.24002e-06	0	0	PASS			27.2		0	-0.02	2.76			0	74856	0	0	0	59954	0	0	0	29574	0	0	1	44852	0	0	0	63958
12-54549894-CCTCCGGAGATG-C	12	54549894		CCTCCGGAGATG	C	gnomAD Exomes	PASS	NA	ENST00000243052.8	p.Pro9GlyfsTer22	p.Pro9GlyfsTer22	c.25_35del	frameshift_variant				1	1613984	6.19584828598053e-7	0	0	PASS			31		0.03	-0.04	4.77			0	75050	0	0	0	60028	0	0	0	29602	0	0	0	44876	0	0	0	64032
12-54549929-AC-A	12	54549929		AC	A	gnomAD Exomes	PASS	NA	ENST00000243052.8	p.Leu21TrpfsTer3	p.Leu21TrpfsTer3	c.61del	frameshift_variant				1	1613962	6.1959327419109e-7	0	0	PASS			26		0	-0.03	0.002			0	74950	0	0	0	60018	0	0	0	29608	0	0	0	44852	0	0	0	64008
12-54549961-AG-A	`	54549961	rs1957251733	AG	A	gnomAD Genomes	NA	PASS	ENST00000243052.8	p.Met31CysfsTer13	p.Met31CysfsTer13	c.90del	frameshift_variant				1	1613886	6.19622451647762e-7	0	0	PASS			27.6		0	-0.02	6.12			1	74894	0	0	0	60000	0	0	0	29598	0	0	0	44872	0	0	0	64012
12-54561597-GTT-G	12	54561597	rs1491535658	GTT	G	gnomAD Exomes,gnomAD Genomes	PASS	PASS	ENST00000550620.1	p.Val5AlafsTer29	p.Val5AlafsTer29	c.14_15del	frameshift_variant				3	1533072	1.95686e-06	0	0	PASS	nfe	6.999999999999999e-7	16.8		0	0.01	6.98			0	72924	0	0	0	50794	0	0	0	28558	0	0	0	40676	0	0	0	45540
12-54561599-TC-T	12	54561599	rs1957412873	TC	T	gnomAD Exomes	PASS	NA	ENST00000550620.1	p.Pro6LeufsTer18	p.Pro6LeufsTer18	c.17del	frameshift_variant				1	1533288	6.521931952770778e-7	0	0	PASS			16.3		0	0.01	1.36			0	73040	0	0	1	50856	0	0	0	28556	0	0	0	40654	0	0	0	45544
12-54561606-C-T	12	54561606	rs199827682	C	T	gnomAD Exomes,gnomAD Genomes	PASS	PASS	ENST00000550620.1	p.Gln8Ter	p.Gln8Ter	c.22C>T	stop_gained				1558	1533348	0.00101608	3	0	PASS	sas	0.00118214	19.3		0	0	8.87			17	73032	0	0	11	50838	0	0	0	28570	0	0	0	40688	0	0	5	45532
12-54561613-GCCACCTCCAGGGCC-G	12	54561613	rs1029513928	GCCACCTCCAGGGCC	G	gnomAD Genomes	NA	PASS	ENST00000550620.1	p.Leu12SerfsTer18	p.Leu12SerfsTer18	c.33_46del	frameshift_variant				1	1533346	6.521685255643541e-7	0	0	PASS			17.1		0	0.01	5.78			1	72928	0	0	0	50820	0	0	0	28570	0	0	0	40716	0	0	0	45542
12-54561621-C-T	12	54561621	rs924295393	C	T	gnomAD Exomes,gnomAD Genomes	PASS	PASS	ENST00000550620.1	p.Gln13Ter	p.Gln13Ter	c.37C>T	stop_gained				6	1533000	3.91389e-06	0	0	PASS	afr	3.55e-05	18.6		0	0	8.87			6	72912	0	0	0	50804	0	0	0	28556	0	0	0	40702	0	0	0	45536
12-54561638-G-C	12	54561638		G	C	gnomAD Exomes	PASS	NA	ENST00000550620.1	c.53+1G>C		c.53+1G>C	splice_donor_variant				1	1533254	6.522076577005506e-7	0	0	PASS			18.4		0	0.01	8.77			0	73064	0	0	0	50922	0	0	0	28582	0	0	0	40798	0	0	0	45586
12-54561638-G-A	12	54561638		G	A	gnomAD Exomes	PASS	NA	ENST00000550620.1	c.53+1G>A		c.53+1G>A	splice_donor_variant				1	1533254	6.522076577005506e-7	0	0	PASS			18.6		0	0.01	8.77			0	73064	0	0	0	50922	0	0	0	28582	0	0	0	40798	0	0	0	45586
12-54569212-C-T	12	54569212	rs772982320	C	T	gnomAD Exomes,gnomAD Genomes	PASS	PASS	ENST00000243052.8	p.Gln86Ter	p.Gln86Ter	c.256C>T	stop_gained	Uncertain significance	2570666		4	1610634	2.48349e-06	0	0	PASS	nfe	8e-7	36		0	-0.03	7.11			0	74878	0	0	0	59680	0	0	0	29436	0	0	0	44814	0	0	0	63966
12-54569275-C-T	12	54569275	rs780617479	C	T	gnomAD Exomes	PASS	NA	ENST00000243052.8	p.Gln107Ter	p.Gln107Ter	c.319C>T	stop_gained				1	1614068	6.195525839060065e-7	0	0	PASS			36		0	-0.02	8.9			0	75066	0	0	0	60006	0	0	0	29604	0	0	0	44866	0	0	0	64024
12-54569278-C-T	12	54569278	rs1446971224	C	T	gnomAD Exomes	PASS	NA	ENST00000243052.8	p.Gln108Ter	p.Gln108Ter	c.322C>T	stop_gained				1	1614042	6.1956256404728e-7	0	0	PASS			36		0	-0.02	8.9			0	75058	0	0	0	60000	0	0	0	29600	0	0	0	44870	0	0	0	64032
12-54569281-G-GC	12	54569281	rs772488653	G	GC	gnomAD Exomes	PASS	NA	ENST00000243052.8	p.Arg110ProfsTer58	p.Arg110ProfsTer58	c.328dup	frameshift_variant				1	1614046	6.195610286200021e-7	0	0	PASS			25.8		0.04	-0.03	1.65			1	75052	0	0	0	59998	0	0	0	29602	0	0	0	44866	0	0	0	64022
12-54569299-C-T	12	54569299	rs1163489816	C	T	gnomAD Exomes	PASS	NA	ENST00000243052.8	p.Arg115Ter	p.Arg115Ter	c.343C>T	stop_gained				1	1613972	6.195894352566215e-7	0	0	PASS			35		0	-0.02	1.51			0	75042	0	0	0	60002	0	0	0	29596	0	0	0	44870	0	0	0	64020
12-54569317-A-T	12	54569317		A	T	gnomAD Exomes	PASS	NA	ENST00000243052.8	p.Lys121Ter	p.Lys121Ter	c.361A>T	stop_gained				1	1613800	6.196554715578139e-7	0	0	PASS			37		0	-0.03	6.33			0	75054	0	0	0	59976	0	0	0	29588	0	0	0	44868	0	0	0	64012
12-54569323-C-T	12	54569323	rs959313183	C	T	gnomAD Genomes	NA	PASS	ENST00000243052.8	p.Arg123Ter	p.Arg123Ter	c.367C>T	stop_gained				1	1613572	6.197430297501444e-7	0	0	PASS			36		0	-0.05	5.05			0	74932	0	0	0	59938	0	0	0	29580	0	0	0	44878	0	0	0	64006
12-54569347-GC-G	12	54569347		GC	G	gnomAD Exomes	PASS	NA	ENST00000243052.8	p.Ala131ValfsTer41	p.Ala131ValfsTer41	c.392del	frameshift_variant				1	1608950	6.215233537400168e-7	0	0	PASS			34		0.92	0.68	8.8			0	74970	0	0	0	59732	0	0	0	29414	0	0	0	44742	0	0	0	63934
12-54569360-TG-T	12	54569360		TG	T	gnomAD Exomes	PASS	NA	ENST00000243052.8	p.Glu136AsnfsTer36	p.Glu136AsnfsTer36	c.406del	frameshift_variant				1	1605076	6.230234580792436e-7	0	0	PASS			27.4		0	-0.01	4.74			0	74908	0	0	0	59554	0	0	0	29174	0	0	0	44676	0	0	0	63852
12-54569564-C-A	12	54569564	rs1312477114	C	A	gnomAD Exomes	PASS	NA	ENST00000243052.8	p.Tyr143Ter	p.Tyr143Ter	c.429C>A	stop_gained				1	1613574	6.197422615882507e-7	0	0	PASS			36		0.02	-0.05	0.28			0	75036	0	0	0	60026	0	0	0	29600	0	0	0	44882	0	0	0	64034
12-54569574-G-GGCCC	12	54569574		G	GGCCC	gnomAD Exomes	PASS	NA	ENST00000243052.8	p.Thr149ProfsTer20	p.Thr149ProfsTer20	c.440_443dup	frameshift_variant				1	1613884	6.196232195126788e-7	0	0	PASS			32		0	-0.05	7.02			0	75012	0	0	0	60022	0	0	0	29608	0	0	0	44886	0	0	0	64018
12-54569584-ACT-A	12	54569584		ACT	A	gnomAD Exomes	PASS	NA	ENST00000243052.8	p.Ser151TyrfsTer16	p.Ser151TyrfsTer16	c.452_453del	frameshift_variant				1	1613034	6.199497344755287e-7	0	0	PASS			27.4		0	-0.03	6.33			0	74686	0	0	0	59950	0	0	0	29594	0	0	0	44848	0	0	0	63892
12-54569603-CT-C	12	54569603	rs1207247570	CT	C	gnomAD Exomes	PASS	NA	ENST00000243052.8	p.Cys157ValfsTer15	p.Cys157ValfsTer15	c.469del	frameshift_variant				1	1612086	6.203143008499547e-7	0	0	PASS			27.6		0	0	0.377			0	74978	0	0	0	60008	0	0	0	29592	0	0	0	44886	0	0	0	64024
12-54572622-AG-A	12	54572622		AG	A	gnomAD Exomes	PASS	NA	ENST00000243052.8	p.Ser206IlefsTer98	p.Ser206IlefsTer98	c.617del	frameshift_variant				2	1613964	1.23919e-06	0	0	PASS	nfe	2.8000000000000007e-7	23		0.01	0.01	1.66			0	75014	0	0	0	60030	0	0	0	29600	0	0	0	44886	0	0	0	64034
12-54572654-GA-G	12	54572654		GA	G	gnomAD Exomes	PASS	NA	ENST00000243052.8	p.Lys217SerfsTer87	p.Lys217SerfsTer87	c.650del	frameshift_variant				2	1613694	1.23939e-06	0	0	PASS	nfe	2.8000000000000007e-7	32		0	-0.07	3.48			0	75038	0	0	0	60018	0	0	0	29608	0	0	0	44880	0	0	0	64044
12-54572672-C-A	12	54572672	rs146735076	C	A	gnomAD Exomes	PASS	NA	ENST00000243052.8	p.Tyr222Ter	p.Tyr222Ter	c.666C>A	stop_gained				1	1613972	6.195894352566215e-7	0	0	PASS			37		0	-0.14	0.691			0	75034	0	0	0	60024	0	0	0	29606	0	0	0	44886	0	0	0	64030
12-54573422-C-T	12	54573422		C	T	gnomAD Exomes	PASS	NA	ENST00000243052.8	p.Arg302Ter	p.Arg302Ter	c.904C>T	stop_gained				3	1613938	1.85881e-06	0	0	PASS	nfe	6.800000000000001e-7	39		0.26	-0.3	8.88			0	75018	0	0	0	60022	0	0	0	29606	0	0	0	44876	0	0	0	64016
12-54573477-TTG-T	12	54573477		TTG	T	gnomAD Exomes	PASS	NA	ENST00000243052.8	c.962+2_962+3del		c.962+2_962+3del	frameshift_variant				1	1614048	6.19560260909217e-7	0	0	PASS			32		0.07	-0.28	6.34			0	75002	0	0	0	60012	0	0	0	29606	0	0	0	44866	0	0	0	64012
12-54573615-C-T	12	54573615	rs267603550	C	T	gnomAD Exomes	PASS	NA	ENST00000243052.8	p.Arg324Ter	p.Arg324Ter	c.970C>T	stop_gained				5	1613642	3.09858e-06	0	0	PASS	eas	7.39e-06	36		0	-0.2	3.53			0	75002	0	0	0	60018	0	0	0	29608	0	0	2	44868	0	0	0	64022
12-54573673-T-TGAAGACCATGAAGACAGCCTTGCAACAGCTG	12	54573673		T	TGAAGACCATGAAGACAGCCTTGCAACAGCTG	gnomAD Exomes	PASS	NA	ENST00000243052.8	p.Arg355AspfsTer13	p.Arg355AspfsTer13	c.1031_1061dup	frameshift_variant				1	1613964	6.195925064003906e-7	0	0	PASS			33		0.05	-0.03	6.34			0	74996	0	0	0	59994	0	0	0	29606	0	0	0	44860	0	0	0	64008
12-54573711-T-G	12	54573711		T	G	gnomAD Exomes	PASS	NA	ENST00000243052.8	c.1064+2T>G		c.1064+2T>G	splice_donor_variant				1	1610116	6.210732642865483e-7	0	0	PASS			32		0.94	-0.77	6.32			0	74714	0	0	0	59940	0	0	0	29590	0	0	0	44822	0	0	0	63836
12-54575104-C-CA	12	54575104		C	CA	gnomAD Exomes	PASS	NA	ENST00000243052.8	p.Pro359AlafsTer12	p.Pro359AlafsTer12	c.1073dup	frameshift_variant				2	1613480	1.23956e-06	0	0	PASS	nfe	2.8000000000000007e-7	33		0.03	0.01	5.86			0	74964	0	0	0	59988	0	0	0	29588	0	0	0	44834	0	0	0	63956
12-54575166-G-A	12	54575166		G	A	gnomAD Exomes	PASS	NA	ENST00000243052.8	p.Trp378Ter	p.Trp378Ter	c.1133G>A	stop_gained				1	1613100	6.199243692269543e-7	0	0	PASS			40		0	-0.07	8.78			0	74986	0	0	0	60014	0	0	0	29602	0	0	0	44830	0	0	0	64014
12-54575626-CAGAT-C	12	54575626	rs1957725637	CAGAT	C	gnomAD Genomes	NA	PASS	ENST00000243052.8	p.Ile422GlyfsTer14	p.Ile422GlyfsTer14	c.1264_1267del	frameshift_variant				1	1608134	6.218387273697341e-7	0	0	PASS			33		0	0.02	8.87			0	74808	0	0	0	59998	0	0	0	29584	0	0	0	44848	0	0	0	63022
12-54576029-GCTGA-G	12	54576029	rs1335641124	GCTGA	G	gnomAD Genomes	NA	PASS	ENST00000243052.8	p.Asp438TrpfsTer108	p.Asp438TrpfsTer108	c.1311_1314del	frameshift_variant				1	1613942	6.196009522027433e-7	0	0	PASS			33		0.01	0.15	2.85			1	74948	0	0	0	60014	0	0	0	29602	0	0	0	44898	0	0	0	64024
12-54576037-ACGTGG-A	12	54576037	rs1957736259	ACGTGG	A	gnomAD Genomes	NA	PASS	ENST00000243052.8	p.Val439ArgfsTer10	p.Val439ArgfsTer10	c.1315_1319del	frameshift_variant				1	1613982	6.195855963697241e-7	0	0	PASS			33		0.01	0.12	4.67			1	74934	0	0	0	60018	0	0	0	29602	0	0	0	44904	0	0	0	64032
12-54576048-AAG-A	12	54576048	rs757383386	AAG	A	gnomAD Exomes	PASS	NA	ENST00000243052.8	p.Ser443CysfsTer7	p.Ser443CysfsTer7	c.1327_1328del	frameshift_variant				1	1614080	6.195479777954005e-7	0	0	PASS			33		0	-0.08	6.28			0	75042	0	0	1	60032	0	0	0	29606	0	0	0	44888	0	0	0	64028
12-54576608-GGAGACCCCAACCC-G	12	54576608		GGAGACCCCAACCC	G	gnomAD Exomes	PASS	NA	ENST00000243052.8	p.Gly472ValfsTer71	p.Gly472ValfsTer71	c.1415_1427del	frameshift_variant				1	1614060	6.195556546844603e-7	0	0	PASS			33		0.08	0.21	7.01			0	74990	0	0	0	60014	0	0	0	29608	0	0	0	44876	0	0	0	64022
12-54576662-C-T	12	54576662		C	T	gnomAD Exomes	PASS	NA	ENST00000243052.8	p.Gln490Ter	p.Gln490Ter	c.1468C>T	stop_gained				1	1613476	6.197799037605765e-7	0	0	PASS			40		0.1	-0.48	8.89			0	74978	0	0	0	59900	0	0	0	29588	0	0	0	44874	0	0	0	63996
12-54577263-T-TGG	12	54577263		T	TGG	gnomAD Exomes	PASS	NA	ENST00000243052.8	p.Cys516TrpfsTer32	p.Cys516TrpfsTer32	c.1547_1548insGG	frameshift_variant				1	1543574	6.478471391718182e-7	0	0	PASS			33		0	0.03	6.35			0	73210	0	0	0	59484	0	0	0	28750	0	0	0	43160	0	0	0	62324
12-54577275-G-GC	12	54577275	rs780236743	G	GC	gnomAD Exomes,gnomAD Genomes	PASS	PASS	ENST00000243052.8	p.Ser523IlefsTer6	p.Ser523IlefsTer6	c.1565dup	frameshift_variant				27	1613644	1.67323e-05	0	0	PASS	sas	0.00010064	31		0	0.02	1.22			2	74876	0	0	3	59986	0	0	0	29598	0	0	1	44862	0	0	0	63942
12-54577275-GC-G	12	54577275	rs780236743	GC	G	gnomAD Exomes,gnomAD Genomes	PASS	PASS	ENST00000243052.8	p.Pro522HisfsTer25	p.Pro522HisfsTer25	c.1565del	frameshift_variant				5	1613526	3.0988e-06	0	0	PASS	nfe	7.899999999999998e-7	28.4		0	0.02	1.22			0	74754	0	0	0	59966	0	0	0	29598	0	0	0	44874	0	0	0	63946
[truncated: 22 more columns]
